# Supplementary material for: The Equine Dental Pulp: Analysis of the Stratigraphic Arrangement of the Equine Dental Pulp in Incisors and Cheek Teeth
Source: Vet Sci. 2022 Oct 30;9(11):602. doi: 10.3390/vetsci9110602 (PMC9695782; doi:10.3390/vetsci9110602)
Supplement: Supplementary file 1 [file vetsci-09-00602-s001.zip]

Archive with 1 entries (1 files):
- vetsci-1980795-supplementary.pdf
